# Supplementary material for: Identification of Reference Gene for Quantitative Gene Expression in Early-Term and Late-Term Cultured Canine Fibroblasts Derived from Ear Skin
Source: Animals (Basel). 2024 Sep 20;14(18):2722. doi: 10.3390/ani14182722 (PMC11429031; doi:10.3390/ani14182722)
Supplement: Supplementary file 1 [file animals-14-02722-s001.zip]

Archive with 1 entries (1 files):
- animals-3177610-supplementary.pdf
